# Supplementary material for: Body size and life history shape the historical biogeography of tetrapods
Source: Nat Ecol Evol. 2023 Aug 21;7(9):1467–79. doi: 10.1038/s41559-023-02150-5 (PMC10482685; doi:10.1038/s41559-023-02150-5)
Supplement: Supplementary file 4 — Overview of the clades included in the study. [file 41559_2023_2150_MOESM4_ESM.xlsx]

## Sheet: Overview of clades
Supplementary Table 1 | Overview of clades included in the study.
Details of included genera and families if a monophyletic subclade of a taxon was used, number of species per clade (as per Bánki et al.45), percent of species included in the clade-level analysis, reference of the phylogeny used. Details of the biogeographic models that were run for each clade, including the base model, which manual dispersal multiplier matrix (MDMM) was used, if a time-stratifi…
Clade name	Level	Higher-level taxonomy	Families	Genera	Number of living species in clade	Data availability (%)	Reference phylogeny	Base model	MDMM	Time-stratification	Root constraint	Reference root constraint
Dicroglossidae	Family	Amphibia, Anura			169	54	46	DEC	0.5	Yes	No
Hylidae	Family	Amphibia, Anura			872	51	46	DEC	0.1	Yes	Yes	128, 129
Leptodactylidae	Family	Amphibia, Anura			98	95	46	BAYAREA	0.1	Yes	No
Mantellidae	Family	Amphibia, Anura			174	86	46	BAYAREA	0.5	No	No
Dendrobatinae	Subfamily	Amphibia, Anura, Dendrobatidae		Adelphobates, Andinobates, Dendrobates, Excidobates, Minyobates, Oophaga, Phyllobates, Ranitomeya	63	71	46	DIVALIKE	0.5	No	No
Myobatrachoidea_sub	Superfamily	Amphibia, Anura, Neobatrachia	Myobatrachidae, Calyptocephalellidae		132	58	46	DEC	0.1	No	Yes	128, 129
Pyxicephaloidea	Superfamily	Amphibia, Anura, Neobatrachia	Pyxicephalidae, Petropedetidae, Conrauidae		93	65	46	BAYARAEA	0.1	Yes	Yes	129
Hynobiidae	Family	Amphibia, Caudata, Urodela			53	87	46	DEC	0.5	Yes	Yes	130
Salamandridae	Family	Amphibia, Caudata, Urodela			79	96	46	DEC	null	Yes	Yes	131
Plethodontinae	Subfamily	Amphibia, Caudata, Urodela, Plethodontidae			94	95	46	BAYAREA	0.5	Yes	Yes	132
Cuculidae	Family	Aves, Cuculiformes			141	69	46	DIVA	0.5	Yes	No
Cracidae	Family	Aves, Galliformes			50	78	119	DEC	0.1	No	No
Phasianidae	Family	Aves, Galliformes			181	58	120	DEC	0.1	No	No
Campephagidae	Family	Aves, Passeriformes			92	62	49	DEC	0.1	Yes	Yes	133
Corvidae	Family	Aves, Passeriformes			130	53	49	DEC	0.1	Yes	Yes	134, 135, 136
Furnariidae	Family	Aves, Passeriformes			287	92	121	DEC	0.1	Yes	Yes	137
Icteridae	Family	Aves, Passeriformes			98	76	49	DIVA	0.5	No	Yes	136
Meliphagidae	Family	Aves, Passeriformes			168	51	49	DEC	0.1	No	Yes	137
Pachycephalidae	Family	Aves, Passeriformes			53	60	49	DEC	0.5	No	Yes	136, 138
Pipridae	Family	Aves, Passeriformes			51	80	49	DEC	0.5	No	No
Pycnonotidae	Family	Aves, Passeriformes			151	56	49	DEC	0.1	Yes	Yes	136
Psittacidae	Family	Aves, Psittaciformes			370	65	49	DIVA	0.5	Yes	Yes	139
Trochilidae	Family	Aves, Apodiformes			361	61	49	DEC	null	Yes	No
Tyrannidae	Family	Aves, Passeriformes			401	52	49	DEC	null	No	No
Feliformia	Suborder	Mammalia, Carnivora			123	85	48	DEC	0.1	Yes	No
Caniformia_sub	Suborder	Mammalia, Carnivora			167	69	48	DEC	0.1	No	Yes	140
Primates	Order	Mammalia			502	60	48	DEC	0.5	Yes	Yes	141
Bovidae	Family	Mammalia, Artiodactyla			144	89	48	DEC	null	No	No
Phyllostomidae	Family	Mammalia, Chiroptera, Yangochiroptera			207	73	48	DEC	0.1	No	Yes	142
Pteropodidae	Family	Mammalia, Chiroptera, Yinpterochiroptera			195	58	48	DEC	null	No	No
Hipposideridae	Family	Mammalia, Chiroptera, Yinpterochiroptera			87	64	48	DEC	0.5	No	No
Rhinolophidae	Family	Mammalia, Chiroptera, Yinpterochiroptera			109	50	48	DEC	0.1	No	No
Didelphidae	Family	Mammalia, Marsupialia, Ameridelphia			87	89	48	DEC	null	Yes	Yes	143
Dasyuridae	Family	Mammalia, Marsupialia, Australidelphia			73	88	122	DEC	0.5	No	Yes	143
Diprotodontia	Order	Mammalia, Marsupialia, Australidelphia			143	72	48	DEC	0.5	Yes	Yes	143
Cricetidae	Family	Mammalia, Rodentia			706	70	48	DEC	0.1	Yes	No
Muridae	Family	Mammalia, Rodentia			776	49	48	DEC	0.1	Yes	Yes	144
Sciuridae	Family	Mammalia, Rodentia, Sciuromorpha			286	69	48	DEC	0.1	Yes	Yes	145
Soricidae	Family	Mammalia, Soricomorpha			376	63	48	DEC	0.1	Yes	Yes	146, 147
Cordyloidea	Superfamily	Reptilia, Squamata	Cordylidae, Gerrhosauridae		104	77	47	DEC	0.5	No	Yes	148
Chamaeleonidae	Family	Reptilia, Squamata, Chamaeleonidae			204	89	47	DEC	0.1	Yes	Yes	3
Anolis	Genus	Reptilia, Squamata, Dactyloidae			398	72	47	BAYAREA	null	Yes	Yes	149
Cyrtodactylus	Genus	Reptilia, Squamata, Gekkonidae			209	49	123	DEC	0.5	Yes	Yes	150
Phelsuma	Genus	Reptilia, Squamata, Gekkonidae			52	90	47	DEC	0.5	Yes	Yes	151
Phyllodactylidae	Family	Reptilia, Squamata, Gekkonoidea			130	62	47	DEC	null	Yes	Yes	152
Pygopodoidea_sub	Superfamily	Reptilia, Squamata, Gekkota	Carphodactylidae, Pygopodidae		76	72	47	DEC	0.1	No	No
Liolaemidae	Family	Reptilia, Squamata, Iguania			296	72	124	DEC	0.1	No	Yes	153
Lacertini	Tribe	Reptilia, Squamata, Lacertidae		Algyroides, Anatololacerta, Apathya, Archaeolacerta, Dalmatolacerta, Darevskia, Dinarolacerta, Hellenolacerta, Iberolacerta, Iranolacerta, Lacerta, Parvilacerta, Phoenicolacerta, Podarcis, Scelarcis, Takydromus, Teira, Timon, Zootoca	135	78	47	DEC	null	Yes	No
Sceloporus	Genus	Reptilia, Squamata, Phrynosomatidae			98	80	125	DEC	0.1	No	Yes	154, 155
Mabuyinae	Subfamily	Reptilia, Squamata, Scincidae			207	54	47	DEC	0.5	Yes	Yes	156
Boidae	Family	Reptilia, Squamata, Serpentes	Boidae, Sanziniidae, Calabariidae, Candoiidae, Charinidae		59	75	47	DIVA	0.1	Yes	No
Colubrinae_sub	Subfamily	Reptilia, Squamata, Serpentes, Colubridae		Senticolis, Pituophis, Pantherophis, Bogertophis, Pseudelaphe, Rhinocheilus, Arizona, Cemophora, Lampropeltis, Oreocryptophis, Orthriophis, Zamenis, Rhinechis, Oocatochus, Coronella, Elaphe	69	81	47	DEC	null	No	No
Natricinae_sub	Tribe	Reptilia, Squamata, Serpentes, Colubridae, Natricinae		Virginia, Storeria, Seminatrix, Regina, Clonophis, Tropidoclonion, Nerodia, Thamnophis, Adelophis	58	83	47	DEC	null	No	No
Psammophiinae	Subfamily	Reptilia, Squamata, Serpentes, Lamprophiidae			51	76	47	DEC	0.1	No	No
Viperinae	Subfamily	Reptilia, Squamata, Serpentes, Viperidae			103	76	126	DEC	null	Yes	Yes	157
Testudinidae	Family	Reptilia, Testudines			58	60	127	DIVA	0.5	Yes	Yes	158
119. Pigot, A. L., Owens, I. P., & Orme, C. D. L. Speciation and extinction drive the appearance of directional range size evolution in phylogenies and the fossil record. PLoS Biol 10(2), e1001260 (2012).
129. Hugall, A. F., & Stuart-Fox, D. Accelerated speciation in colour-polymorphic birds. Nature 485(7400), 631-634 (2012).
121. Derryberry, E. P. et al. Lineage diversification and morphological evolution in a large‐scale continental radiation: the Neotropical ovenbirds and woodcreepers (Aves: Furnariidae). Evolution: International Journal of Organic Evolution 65(10), 2973-2986 (2011).
122. García‐Navas, V., Kear, B. P., & Westerman, M. The geography of speciation in dasyurid marsupials. J. Biogeogr. 47(9), 2042-2053 (2020).
123. O'Connell, K. A. et al. Diversification of bent-toed geckos (Cyrtodactylus) on Sumatra and west Java. Mol. Phylogenet. Evol. 134, 1-11 (2019).
124. Olave, M., Avila, L. J., Sites, J. W., & Morando, M. How important is it to consider lineage diversification heterogeneity in macroevolutionary studies? Lessons from the lizard family Liolaemidae. J. Biogeogr. 47(6), 1286-1297 (2020).
125. Leaché, A. D., Banbury, B. L., Linkem, C. W., & de Oca, A. N. M. Phylogenomics of a rapid radiation: is chromosomal evolution linked to increased diversification in North American spiny lizards (Genus Sceloporus)?. BMC Evol. Biol. 16(1), 1-16 (2016).
126. Šmíd, J., & Tolley, K. A. Calibrating the tree of vipers under the fossilized birth-death model. Sci. Rep.-UK 9(1), 1-10 (2019).
127. Thomson, R. C., Spinks, P. Q., & Shaffer, H. B. A global phylogeny of turtles reveals a burst of climate-associated diversification on continental margins. P. Natl. Acad. Sci. USA 118(7), e2012215118 (2021).
128. Frazão, A., Silva, H. R. D., & Russo, C. A. D. M. The Gondwana breakup and the history of the Atlantic and Indian oceans unveils two new clades for early neobatrachian diversification. PloS One 10(11), e0143926 (2015).
129. Pyron, R. A. Biogeographic analysis reveals ancient continental vicariance and recent oceanic dispersal in amphibians. Syst. Biol., 63(5), 779-797 (2014).
130. Zhang, P. et al. Phylogeny, evolution, and biogeography of Asiatic Salamanders (Hynobiidae). P. Natl. Acad. Sci. USA 103(19), 7360-7365 (2006).
131. Zhang, P. et al. Phylogeny and biogeography of the family Salamandridae (Amphibia: Caudata) inferred from complete mitochondrial genomes. Mol. Phylogenet. Evol. 49(2), 586-597 (2008).
132. Shen, X. X. et al. Enlarged multilocus data set provides surprisingly younger time of origin for the Plethodontidae, the largest family of salamanders. Syst. Biol. 65(1), 66-81 (2016).
133. Jønsson, K. A. et al. Biogeographical history of cuckoo‐shrikes (Aves: Passeriformes): transoceanic colonization of Africa from Australo‐Papua. J. Biogeogr. 37(9), 1767-1781 (2010).
134. Ericson, P. G., Jansén, A. L., Johansson, U. S., & Ekman, J. Inter‐generic relationships of the crows, jays, magpies and allied groups (Aves: Corvidae) based on nucleotide sequence data. J. Avian Biol. 36(3), 222-234 (2005).
135. Fernando, S. W., Peterson, A. T., & Li, S. H. Reconstructing the geographic origin of the New World jays. Neotropical Biodiversity, 3(1), 80-92 (2017).
136. Oliveros, C. H. et al. Earth history and the passerine superradiation. P. Natl. Acad. Sci. USA 116(16), 7916-7925 (2019).
137. Marki, P. Z. et al. Supermatrix phylogeny and biogeography of the Australasian Meliphagides radiation (Aves: Passeriformes). Mol. Phylogenet. Evol. 107, 516-529 (2017).
138. Jønsson, K. A. et al. Historical biogeography of an Indo‐Pacific passerine bird family (Pachycephalidae): different colonization patterns in the Indonesian and Melanesian archipelagos. J. Biogeogr. 37(2), 245-257 (2010).
139. Ericson, P. G. Evolution of terrestrial birds in three continents: biogeography and parallel radiations. J. Biogeogr. 39(5), 813-824 (2012).
140. Rolland, J., Condamine, F. L., Beeravolu, C. R., Jiguet, F., & Morlon, H. Dispersal is a major driver of the latitudinal diversity gradient of Carnivora. Global Ecol. Biogeogr. 24(9), 1059-1071 (2015).
141. Springer, M. S. et al. Macroevolutionary dynamics and historical biogeography of primate diversification inferred from a species supermatrix. PloS One 7(11), e49521 (2012).
142. Rojas, D., Warsi, O. M., & Dávalos, L. M. Bats (Chiroptera: Noctilionoidea) challenge a recent origin of extant neotropical diversity. Syst. Biol. 65(3), 432-448 (2016).
143. Mitchell, K. J. et al. Molecular phylogeny, biogeography, and habitat preference evolution of marsupials. Mol. Biol. Evol. 31(9), 2322-2330 (2014).
144. Aghová, T. et al. Fossils know it best: using a new set of fossil calibrations to improve the temporal phylogenetic framework of murid rodents (Rodentia: Muridae). Mol. Phylogenet. Evol. 128, 98-111 (2018).
145. Rocha, R. G., Leite, Y. L. R., Costa, L. P., & Rojas, D. Independent reversals to terrestriality in squirrels (Rodentia: Sciuridae) support ecologically mediated modes of adaptation. J. Evol. Biol. 29(12), 2471-2479 (2016).
146. Dubey, S., Salamin, N., Ohdachi, S. D., Barrière, P., & Vogel, P. Molecular phylogenetics of shrews (Mammalia: Soricidae) reveal timing of transcontinental colonizations. Mol. Phylogenet. Evol. 44(1), 126-137 (2007).
147. Dubey, S. et al. Biogeographic origin and radiation of the Old World crocidurine shrews (Mammalia: Soricidae) inferred from mitochondrial and nuclear genes. Mol. Phylogenet. Evol. 48(3), 953-963 (2008).
148. Raselimanana, A. P., Noonan, B., Karanth, K. P., Gauthier, J., & Yoder, A. D. Phylogeny and evolution of Malagasy plated lizards. Mol. Phylogenet. Evol. 50(2), 336-344 (2009).
149. Poe, S. et al. A phylogenetic, biogeographic, and taxonomic study of all extant species of Anolis (Squamata; Iguanidae). Syst. Biol. 66(5), 663-697 (2017).
150. Agarwal, I., Bauer, A. M., Jackman, T. R., & Karanth, K. P. Insights into Himalayan biogeography from geckos: a molecular phylogeny of Cyrtodactylus (Squamata: Gekkonidae). Mol. Phylogenet. Evol. 80, 145-155 (2014).
151. Mohan, A. V., Orozco-terWengel, P., Shanker, K., & Vences, M. The Andaman day gecko paradox: an ancient endemic without pronounced phylogeographic structure. Sci. Rep. 10(1), 1-17 (2020).
152. Gamble, T. et al. Coming to America: multiple origins of New World geckos. J. Evol. Biol. 24(2), 231-244 (2011).
153. Esquerré, D., Brennan, I. G., Catullo, R. A., Torres‐Pérez, F., & Keogh, J. S. How mountains shape biodiversity: The role of the Andes in biogeography, diversification, and reproductive biology in South America's most species‐rich lizard radiation (Squamata: Liolaemidae). Evolution 73(2), 214-230 (2019).
154. Lawing, A. M., Polly, P. D., Hews, D. K., & Martins, E. P. Including fossils in phylogenetic climate reconstructions: A deep time perspective on the climatic niche evolution and diversification of spiny lizards (Sceloporus). Am. Nat. 188(2), 133-148 (2016).
155. Rivera, J. A., Lawing, A. M., & Martins, E. P. Reconstructing historical shifts in suitable habitat of Sceloporus lineages using phylogenetic niche modelling. J. Biogeogr. 47(10), 2117-2128 (2020).
156. Pereira, A. G., & Schrago, C. G. Arrival and diversification of mabuyine skinks (Squamata: Scincidae) in the Neotropics based on a fossil-calibrated timetree. PeerJ 5, e3194 (2017).
157. Wüster, W., Peppin, L., Pook, C. E., & Walker, D. E. A nesting of vipers: phylogeny and historical biogeography of the Viperidae (Squamata: Serpentes). Mol. Phylogenet. Evol. 49(2), 445-459 (2008).
158. Le, M., Raxworthy, C. J., McCord, W. P., & Mertz, L. A molecular phylogeny of tortoises (Testudines: Testudinidae) based on mitochondrial and nuclear genes. Mol. Phylogenet. Evol. 40(2), 517-531 (2006).
